# Supplementary material for: Analysis of nocturnal desaturation waveforms using algorithms in patients with idiopathic pulmonary fibrosis
Source: Sleep Breath. 2021 Aug 21;26(3):1079–86. doi: 10.1007/s11325-021-02456-3 (PMC9418279; doi:10.1007/s11325-021-02456-3)
Supplement: Supplementary file 2 — Supplementary file2 (XLSX 12 KB) [file 11325_2021_2456_MOESM2_ESM.xlsx]

## Sheet: Sheet1
Table S1. Detailed charcteristics of patients with the sustained pattern
	No1	No2	No3
Sex	Male	Male	Male
Age, yr	79	75	70
BMI	24.7	22.6	26.8
Smoking status,	Former	Former	Former
Daytime PaO2 (mmHg)	83	74.8	82.8
Daytime SpO2 (%)	95	96	95
IPF severity	III	II	II
mMRC, n (%)	2	1	2
Pulmonary function test
VC, % precicted	71.8	96.2	111.8
FVC, % precicted	59.6	93	113.8
FEV1, % precicted	64.8	66.4	105.8
DLCO, % precicted	62.2	47.1	47.1
6MWT
Distance (m)	410	421	N/A
Lowest SpO2 (%)	82	85	N/A
KL-6 (U/ml)	4370	380	1161
SP-D (ng/ml)	N/A	N/A	211
TRPG on TTE	N/A	37	25
Total sleep time (min)	630	585	555
AHI	6.3	22.6	31
Lowest SpO2 (%)	70	76	78
TST90 (%)	18	12	48
Hypertension	✓	－	✓
Diabetes mellitus	-	✓	✓
Gastroesophageal reflux disease	-	-	-
Ischemic heart disease	-	-	-
Chronic obstructive pulmonary disease	-	✓	-
Lung cancer	-	✓	-
Depression	-	-	-
Neuromuscular disorder	-	-	-
Oral corticosteroids	-	-	✓
Sleeping medicine	-	-	-
Anti-fibrotic drug	✓	-	✓
The data are expressed as the number or mean ± SD, N/A: not available
BMI:body mass index, IPF: idiopathic pulmonary fibrosis, VC: vital capacity, FVC: forced vital capacity, FEV1: forced expiratory volume in one second, DLCO: diffusing capacity for carbon monoxide, 6MWT: six minites walk test, TRPG: transtricuspid pressure gradient, TTE: transthoracic echogardiography, AHI: apnea hypopnea index, TST90: total sleep time with SpO2 < 90%
