# Supplementary material for: Analysis of nocturnal desaturation waveforms using algorithms in patients with idiopathic pulmonary fibrosis
Source: Sleep Breath. 2021 Aug 21;26(3):1079–86. doi: 10.1007/s11325-021-02456-3 (PMC9418279; doi:10.1007/s11325-021-02456-3)
Supplement: Supplementary file 3 — Supplementary file3 (XLSX 11 KB) [file 11325_2021_2456_MOESM3_ESM.xlsx]

## Sheet: Sheet1
Table S2. Sleep characteristics of 10 healthy subjects
Total sleep time (min)	305 ± 38
AHI	5.0 ± 1.6
Lowest SpO2 (%)	92.7 ± 1.8
TST90 (%)	0 (0-0)
Classification of nocturnal desaturation, n (%)
Sustained	0 (0)
Periodic	0 (0)
Intermittent	0 (0)
Not applicable	10 (100)
Data are described in number or mean ± SD or median (interquartile range)
AHI: apnea hypopnea index, TST90: total sleep time with SpO2<90%
